# Supplementary material for: Prognostic and Clinicopathological Value of Human Leukocyte Antigen G in Gastrointestinal Cancers: A Meta-Analysis
Source: Front Oncol. 2021 May 12;11:642902. doi: 10.3389/fonc.2021.642902 (PMC8149900; doi:10.3389/fonc.2021.642902)
Supplement: Supplementary Figure 1 — (A, C) Subgroup analysis of the correlation between HLA-G expression and overall survival (OS) in patients with gastrointestinal (GI) cancer according to the different cancer types. (B, D) Subgroup analysis of the correlation of HLA-G expression with OS in patients with GI cancer according to the different antibodies used for detection. [file DataSheet_1.zip]

Archive with 8 entries (8 files):
- figure s1.TIF
- figure s3.tif
- figure s4.tif
- figure s5.tif
- FIGURES2.tif
- Table S1.doc
- Table S2.docx
- table S3.docx
